# Supplementary material for: Mild Iron-Catalyzed Oxidative Cross-Coupling of Quinoxalinones with Indoles
Source: Molecules. 2024 Jun 4;29(11):2649. doi: 10.3390/molecules29112649 (PMC11173961; doi:10.3390/molecules29112649)
Supplement: Supplementary file 1 [file molecules-29-02649-s001.zip]

Archive with 1 entries (1 files):
- molecules-3035880-supplementary.pdf
